# Supplementary material for: Long non-coding RNAs (lncRNAs) NEAT1 and MALAT1 are differentially expressed in severe COVID-19 patients: An integrated single-cell analysis
Source: PLoS One. 2022 Jan 10;17(1):e0261242. doi: 10.1371/journal.pone.0261242 (PMC8746747; doi:10.1371/journal.pone.0261242)
Supplement: S1 File — (TXT) [file pone.0261242.s015.txt]

R version 4.0.2 (2020-06-22)
Platform: x86_64-pc-linux-gnu (64-bit)
Running under: Ubuntu 20.04 LTS

Matrix products: default
BLAS:   /usr/lib/x86_64-linux-gnu/openblas-serial/libblas.so.3
LAPACK: /usr/lib/x86_64-linux-gnu/openblas-serial/liblapack.so.3

locale:
 [1] LC_CTYPE=en_US.UTF-8          LC_NUMERIC=C                  LC_TIME=en_US.UTF-8           LC_COLLATE=en_US.UTF-8        LC_MONETARY=en_US.UTF-8       LC_MESSAGES=en_US.UTF-8      
 [7] LC_PAPER=en_US.UTF-8          LC_NAME=en_US.UTF-8           LC_ADDRESS=en_US.UTF-8        LC_TELEPHONE=en_US.UTF-8      LC_MEASUREMENT=en_US.UTF-8    LC_IDENTIFICATION=en_US.UTF-8

attached base packages:
 [1] grid      stats4    parallel  stats     graphics  grDevices utils     datasets  methods   base     

other attached packages:
 [1] topGO_2.40.0                SparseM_1.78                GO.db_3.11.4                AnnotationDbi_1.50.3        graph_1.66.0                RColorBrewer_1.1-2         
 [7] circlize_0.4.10             ggpubr_0.4.0                ComplexHeatmap_2.4.3        igraph_1.2.5                STRINGdb_2.0.2              gridExtra_2.3              
[13] xlsx_0.6.4.2                EnhancedVolcano_1.6.0       ggrepel_0.8.2               qs_0.23.2                   MAST_1.14.0                 future_1.19.1              
[19] sctransform_0.3             SeuratDisk_0.0.0.9010       forcats_0.5.0               stringr_1.4.0               dplyr_1.0.2                 purrr_0.3.4                
[25] readr_1.3.1                 tidyr_1.1.2                 tibble_3.0.3                ggplot2_3.3.2               tidyverse_1.3.0             GEOquery_2.56.0            
[31] Seurat_3.2.2                monocle3_0.2.2              SingleCellExperiment_1.10.1 SummarizedExperiment_1.18.2 DelayedArray_0.14.1         matrixStats_0.57.0         
[37] GenomicRanges_1.40.0        GenomeInfoDb_1.24.2         IRanges_2.22.2              S4Vectors_0.26.1            Biobase_2.48.0              BiocGenerics_0.34.0        

loaded via a namespace (and not attached):
  [1] rappdirs_0.3.1            bit64_4.0.5               irlba_2.3.3               data.table_1.13.0         rpart_4.1-15              RCurl_1.98-1.2            generics_0.0.2           
  [8] callr_3.4.4               cowplot_1.1.0             usethis_1.6.3             RSQLite_2.2.0             RApiSerialize_0.1.0       RANN_2.6.1                chron_2.3-56             
 [15] bit_4.0.4                 spatstat.data_1.4-3       xml2_1.3.2                lubridate_1.7.9           httpuv_1.5.4              assertthat_0.2.1          viridis_0.5.1            
 [22] hms_0.5.3                 rJava_0.9-13              promises_1.1.1            fansi_0.4.1               caTools_1.18.0            dbplyr_1.4.4              readxl_1.3.1             
 [29] DBI_1.1.0                 htmlwidgets_1.5.1         hash_2.2.6.1              ellipsis_0.3.1            backports_1.1.10          RcppParallel_5.0.2        deldir_0.1-29            
 [36] vctrs_0.3.4               remotes_2.2.0             ROCR_1.0-11               abind_1.4-5               batchelor_1.4.0           withr_2.3.0               prettyunits_1.1.1        
 [43] goftest_1.2-2             cluster_2.1.0             lazyeval_0.2.2            crayon_1.3.4              hdf5r_1.3.3               pkgconfig_2.0.3           nlme_3.1-149             
 [50] vipor_0.4.5               pkgload_1.1.0             devtools_2.3.2            rlang_0.4.7               globals_0.13.0            lifecycle_0.2.0           miniUI_0.1.1.1           
 [57] modelr_0.1.8              rsvd_1.0.3                cellranger_1.1.0          rprojroot_1.3-2           polyclip_1.10-0           lmtest_0.9-38             Matrix_1.2-18            
 [64] carData_3.0-4             zoo_1.8-8                 reprex_0.3.0              beeswarm_0.2.3            ggridges_0.5.2            GlobalOptions_0.1.2       processx_3.4.4           
 [71] pheatmap_1.0.12           png_0.1-7                 viridisLite_0.3.0         rjson_0.2.20              stringfish_0.14.2         bitops_1.0-6              KernSmooth_2.23-17       
 [78] blob_1.2.1                DelayedMatrixStats_1.10.1 shape_1.4.5               rstatix_0.6.0             ggsignif_0.6.0            scales_1.1.1              memoise_1.1.0            
 [85] magrittr_1.5              plyr_1.8.6                ica_1.0-2                 gplots_3.1.0              zlibbioc_1.34.0           compiler_4.0.2            plotrix_3.7-8            
 [92] clue_0.3-57               fitdistrplus_1.1-1        cli_2.0.2                 XVector_0.28.0            listenv_0.8.0             patchwork_1.0.1           pbapply_1.4-3            
 [99] ps_1.3.4                  MASS_7.3-53               mgcv_1.8-33               tidyselect_1.1.0          stringi_1.5.3             BiocSingular_1.4.0        tools_4.0.2              
[106] rio_0.5.16                future.apply_1.6.0        rstudioapi_0.11           foreign_0.8-80            Rtsne_0.15                digest_0.6.25             shiny_1.5.0              
[113] proto_1.0.0               Rcpp_1.0.5                car_3.0-10                broom_0.7.0               later_1.1.0.1             RcppAnnoy_0.0.16          httr_1.4.2               
[120] colorspace_1.4-1          rvest_0.3.6               fs_1.5.0                  tensor_1.5                reticulate_1.16           splines_4.0.2             uwot_0.1.8               
[127] spatstat.utils_1.17-0     scater_1.16.2             xlsxjars_0.6.1            plotly_4.9.2.1            sessioninfo_1.1.1         xtable_1.8-4              jsonlite_1.7.1           
[134] spatstat_1.64-1           testthat_2.3.2            R6_2.4.1                  gsubfn_0.7                pillar_1.4.6              htmltools_0.5.0           mime_0.9                 
[141] glue_1.4.2                fastmap_1.0.1             BiocParallel_1.22.0       BiocNeighbors_1.6.0       codetools_0.2-16          pkgbuild_1.1.0            lattice_0.20-41          
[148] sqldf_0.4-11              curl_4.3                  ggbeeswarm_0.6.0          leiden_0.3.3              gtools_3.8.2              zip_2.1.1                 openxlsx_4.2.2           
[155] survival_3.2-7            limma_3.44.3              desc_1.2.0                munsell_0.5.0             GetoptLong_1.0.2          GenomeInfoDbData_1.2.3    haven_2.3.1              
[162] reshape2_1.4.4            gtable_0.3.0             
